# Supplementary material for: The Contribution of Postprandial Glucose Levels to Hyperglycemia in Type 2 Diabetes Calculated from Continuous Glucose Monitoring Data: Real World Evidence from the DIALECT-2 Cohort
Source: Nutrients. 2024 Oct 20;16(20):3557. doi: 10.3390/nu16203557 (PMC11510104; doi:10.3390/nu16203557)
Supplement: Supplementary file 1 [file nutrients-16-03557-s001.zip]

Archive with 1 entries (1 files):
- nutrients-3225338-supplementary.pdf
